# Supplementary material for: C9orf72 dipeptides activate the NLRP3 inflammasome
Source: Brain Commun. 2024 Aug 20;6(5):fcae282. doi: 10.1093/braincomms/fcae282 (PMC11369816; doi:10.1093/braincomms/fcae282)
Supplement: fcae282_Supplementary_Data [file fcae282_supplementary_data.zip]

Archive with 1 entries (1 files):
- Supplementary_material.pptx
